# Supplementary material for: Examining the Differential Role of General and Specific Processing Speed in Predicting Mathematical Achievement in Junior High School
Source: J Intell. 2021 Dec 21;10(1):1. doi: 10.3390/jintelligence10010001 (PMC8788420; doi:10.3390/jintelligence10010001)
Supplement: Supplementary file 1 [file jintelligence-10-00001-s001.zip]

Archive with 1 entries (1 files):
- jintelligence-1437635-supplementary-update.pdf
